# Supplementary material for: Bacillus coagulans regulates gut microbiota and ameliorates the alcoholic-associated liver disease in mice
Source: Front Microbiol. 2024 Feb 26;15:1337185. doi: 10.3389/fmicb.2024.1337185 (PMC11002907; doi:10.3389/fmicb.2024.1337185)
Supplement: Supplementary file 1 [file Table_1.XLSX]

## Sheet: Sheet1
primers used for RT-qPCR
ZO-1-F	GCGAACAGAAGGAGCGAGAAGAG
ZO-1-R	GCTTTGCGGGCTGACTGGAG
Occludin-F	TGGCTATGGAGGCGGCTATGG
Occludin-R	AAGGAAGCGATGAAGCAGAAGGC
Claudin-1-F	GCTGGGTTTCATCCTGGCTTCTC
Claudin-1-R	CCTGAGCGGTCACGATGTTGTC
MUC-2-F	GAAGCCAGATCCCGAAACCA
MUC-2-R	TGTAGGAGTCTCGGCAGTCA
β-actin-F	CTACCTCATGAAGATCCTGACC
β-actin-R	CACAGCTTCTCTTTGATGTCAC
